# Supplementary material for: Analysis of sleep disorders and their influencing factors in patients with ankylosing spondylitis
Source: PLoS One. 2025 May 13;20(5):e0323324. doi: 10.1371/journal.pone.0323324 (PMC12074546; doi:10.1371/journal.pone.0323324)
Supplement: S1 File — (XLSX) [file pone.0323324.s001.xlsx]

## Sheet: Sheet1
1.Sex：1Male，2Female	(1)2. Age: ___ years old	(1)2. Age: ___ years old. 1: <18 years old, 2: 18-60 years old, 3: >60 years old	3.Ethnicity: 1 Han Chinese, 2 Ethnic Minority	4Only child: 1 Yes, 2 No	5.Occupation: 1 Worker, 2 Farmer, 3 Public/Enterprise Employee, 4 Self-employed/Freelancer, 5 Student, 6 Unemployed	6.Family Structure: 1 Nuclear family, 2 Extended family, 3 Blended/Single-parent family	7.Education Level: 1 Junior high school or below, 2 High school/secondary specialized school, 3 Bachelor's degree/college diploma, 4 Master's degree or above	8.Monthly Household Income: 1 ≤¥2000, 2 >¥2000	(1)9Disease Duration: ___ years. 1: <1 year, 2: 1-3 years, 3: 3-5 years, 4: >5 years	SF—36 scores	Quality of Life Level	1. Night pain VAS score	2. overall back pain VAS score	3Peripheral Joint Pain VAS Score	Fatigue total score	Anxiety total score	Anxiety Level	Depression total score	Depression score conversion	Depression level	BASDAIscore	BASFIscore	BASMIscore	Sleep score	Sleep level
1	48	2	1	2	4	2	1	2	3	130.4	4	0.5	0.4	1.4	54	24	1	28	0.4375	1	0.43	0.82	1	5	1
2	47	1	1	2	4	2	1	2	3	120.4	4	0.6	0.9	0.2	52	40	1	33	0.515625	2	2.28	0.89	2	4	1
1	25	2	1	1	3	1	3	2	3	138	4	1.2	0.5	3	53	26	1	25	0.390625	1	0.62	0.52	1	4	1
2	27	1	1	2	3	1	3	2	2	124.2	4	0	0	0	60	23	1	21	0.328125	1	1.07	0.39	0	3	1
1	17	1	1	1	5	1	1	2	3	130.4	4	0.5	0.5	0.4	57	26	1	29	0.453125	1	2.77	2.03	5	5	1
1	29	2	1	1	4	1	1	2	1	134.4	4	2.2	2.4	2.8	52	28	1	25	0.390625	1	3.17	1.6	0	4	1
2	28	1	2	1	3	1	3	2	3	129.4	4	2.7	1.7	1.4	56	22	1	25	0.390625	1	0.89	0.56	0	4	1
1	36	2	1	2	4	2	2	2	3	111.2	4	1.8	2.4	2	57	30	1	35	0.546875	2	0.75	0.56	0	4	1
2	30	2	1	1	4	1	3	2	3	131.4	4	1.2	0.9	1.1	54	28	1	31	0.484375	1	1.92	2.15	1	5	1
1	32	1	1	1	3	1	3	2	1	133.4	4	2.2	2	0	60	27	1	32	0.5	2	4.24	3.71	5	4	1
1	36	1	1	1	4	1	2	2	1	96.1	4	1.5	1.2	1.2	51	43	1	44	0.6875	3	4.64	2.99	3	4	1
1	33	2	1	2	4	3	3	2	3	132.4	4	0.7	0.9	1.1	55	21	1	27	0.421875	1	0.54	0.69	2	4	1
1	15	1	1	1	5	1	2	1	1	135	4	0	1.7	0	55	26	1	30	0.46875	1	0.64	0.62	0	4	1
2	48	2	1	2	6	2	3	2	3	113.2	4	1.2	1.3	0	58	30	1	35	0.546875	2	3.47	3.71	8	4	1
2	36	2	1	2	6	1	2	2	3	100.1	4	4.7	4.9	3.1	45	39	1	40	0.625	3	1.56	1.5	0	5	1
2	38	2	1	2	4	1	2	2	3	121.1	4	0	0	0	35	38	1	21	0.328125	1	1.21	0.38	0	3	1
1	40	2	2	2	2	2	1	2	3	123.1	4	0.8	0	0.9	53	20	1	21	0.328125	1	2.59	1.79	2	3	1
1	27	2	1	1	3	1	3	2	3	141	4	3	1.7	1.1	51	26	1	23	0.359375	1	2.61	2.85	1	5	1
1	58	2	1	2	6	2	1	2	1	105.1	4	0.4	0.4	0.6	57	30	1	36	0.5625	2	0.58	0.6	0	4	1
2	28	1	1	1	3	1	3	2	2	131	4	5.4	1.3	0	44	45	1	51	0.796875	4	0.4	0.54	0	4	1
2	22	2	1	1	5	1	3	2	2	127.1	4	0	0	0	34	20	1	21	0.328125	1	0.57	0.54	0	3	1
2	24	1	1	1	3	1	3	2	2	133.4	4	0	0	0.5	35	24	1	31	0.484375	1	1.58	1.56	0	3	1
1	45	2	1	2	1	2	2	2	1	140.4	4	0	0	0	35	25	1	30	0.46875	1	1.44	3.85	2	3	1
1	44	2	1	2	4	1	2	2	3	117.2	4	1.2	1.2	1.5	60	21	1	21	0.328125	1	3.16	0.62	3	4	1
1	36	1	1	1	3	1	3	2	3	136.4	4	4	0	2.2	53	20	1	21	0.328125	1	0.76	0.53	0	3	1
1	26	2	1	1	3	1	3	2	1	137.4	4	0	0.4	0.4	37	20	1	20	0.3125	1	1.39	0.86	0	3	1
1	24	1	1	1	4	1	3	2	2	140.4	4	0	0	0	35	24	1	32	0.5	2	3.37	1.27	0	3	1
2	54	2	1	2	1	1	2	2	3	92.1	4	0	0	3.5	54	27	1	25	0.390625	1	0.81	0.77	0	3	1
1	22	2	1	1	5	1	3	1	2	143	4	5	0	3.9	51	22	1	22	0.34375	1	2.9	3.16	2	4	1
2	50	2	1	2	6	3	1	2	3	127.1	4	0	0	1.8	46	28	1	35	0.546875	2	3.24	0.26	1	3	1
1	38	2	2	2	2	2	1	2	3	135.1	4	0.5	0	0	35	24	1	21	0.328125	1	2.45	0.36	0	3	1
1	28	2	1	1	3	1	3	2	2	129.4	4	0	0	0	35	21	1	38	0.59375	2	2.91	1.09	0	3	1
1	62	3	1	2	6	1	3	2	3	119.2	4	4.8	2.3	1.4	40	28	1	35	0.546875	2	2.39	0.12	0	5	1
1	32	2	1	2	4	1	3	2	3	130.4	4	0.7	0.8	0.8	54	39	1	41	0.640625	3	1.44	1.1	1	5	1
1	45	2	1	2	1	1	1	2	3	134.1	4	0.4	0.4	0.5	35	37	1	37	0.578125	2	1.4	2.02	0	3	1
1	28	2	1	1	4	1	3	2	2	120.4	4	0	0	0	60	39	1	37	0.578125	2	3.77	1.46	2	5	1
1	52	2	1	2	1	1	1	2	3	123.2	4	0	0	0	60	28	1	33	0.515625	2	3.09	3.58	7	4	1
1	41	2	1	2	1	2	1	2	3	129.4	4	3.8	4.9	2.2	42	27	1	27	0.421875	1	2.79	1.12	0	5	1
1	52	2	1	2	1	1	2	2	3	112.1	4	4.2	2.3	1.4	38	22	1	22	0.34375	1	0	0	0	5	1
1	39	2	1	2	4	1	3	2	3	137.2	4	0	0	0	35	21	1	21	0.328125	1	1.27	2.52	0	3	1
1	32	2	1	2	3	1	4	2	3	128.2	4	1.7	1.4	1.4	53	22	1	30	0.46875	1	1.81	0.83	0	4	1
1	28	2	1	1	4	1	3	2	2	119.4	4	2.8	0	0	60	40	1	40	0.625	3	1.11	0.89	0	5	1
1	24	2	1	2	3	1	3	2	2	137	4	4.2	3	1.8	57	32	1	39	0.609375	3	1	0.65	0	4	1
1	58	2	2	2	2	2	1	2	3	117.1	4	2	1	1	56	34	1	41	0.640625	3	4.85	3.12	3	4	1
1	28	2	1	1	4	1	4	2	3	118.4	4	4.2	1.1	0	53	20	1	22	0.34375	1	4.56	1.04	6	5	1
1	30	2	1	1	3	1	4	2	3	138.4	4	0	0	0	54	35	1	39	0.609375	3	4.12	2.56	5	5	1
1	20	2	1	1	5	1	3	2	2	120.2	4	2.1	2.1	2	57	20	1	24	0.375	1	3.94	3.05	5	4	1
1	24	2	1	1	3	1	3	2	2	142	4	0	0	1.8	35	32	1	33	0.515625	2	1.2	0.85	3	3	1
1	37	2	1	2	1	1	2	2	4	96.1	4	2.6	2.3	2.9	54	42	1	43	0.671875	3	0.89	0.78	0	6	2
1	30	2	1	1	4	1	2	2	3	127.4	4	0.8	0.9	0.9	53	25	1	30	0.46875	1	4.16	3.02	3	10	2
1	22	2	1	1	5	1	3	1	2	142	4	0.8	0.6	0.9	55	20	1	23	0.359375	1	0.88	1.01	0	8	2
1	27	2	1	1	3	1	4	2	3	137	4	2.9	3.8	2.5	53	23	1	27	0.421875	1	2.17	2.39	5	7	2
1	35	2	1	2	4	2	1	2	4	113.2	4	1.7	2	1.5	46	26	1	33	0.515625	2	0.65	0.98	0	8	2
1	26	2	1	1	3	1	3	2	3	122.2	4	6.4	4.2	1.1	59	30	1	32	0.5	2	3.31	2.59	0	10	2
1	35	2	1	2	3	2	3	2	3	144.4	4	6.8	3.5	0	57	24	1	20	0.3125	1	0.49	1.84	0	9	2
2	22	2	1	1	5	1	3	1	2	119.4	4	1.9	1.3	0.8	63	40	1	40	0.625	3	1.71	1.4	0	7	2
2	45	2	1	2	2	2	1	2	2	102.1	4	0	0	0	60	34	1	34	0.53125	2	3.49	3.37	5	7	2
1	50	2	1	2	1	2	2	2	4	139.4	4	2.9	4.8	0.7	55	23	1	31	0.484375	1	1.54	2.84	5	6	2
1	28	2	1	1	3	1	3	2	4	132.4	4	3.5	2.8	3.8	55	24	1	23	0.359375	1	0.61	0.67	0	7	2
1	41	2	1	2	3	2	3	2	4	117.2	4	2.1	1.5	1.6	57	29	1	36	0.5625	2	1.89	2.07	0	7	2
1	18	2	1	1	5	1	2	2	3	135.4	4	3.5	1.1	2	56	33	1	34	0.53125	2	3.35	3.72	5	7	2
1	29	2	1	2	3	1	3	2	4	131.4	4	2.8	2.9	1.7	64	38	1	37	0.578125	2	1.18	0.64	0	8	2
1	28	2	1	1	3	1	3	2	3	133.4	4	3.4	7.4	0.8	63	53	2	32	0.5	2	2.04	1.79	2	10	2
1	16	1	1	1	5	1	2	2	3	131	4	2.1	2.2	1.3	53	27	1	30	0.46875	1	0.59	0.79	1	7	2
1	45	2	1	2	3	2	3	2	3	125.2	4	0.6	0.6	0.9	54	28	1	31	0.484375	1	2.83	2.55	3	8	2
1	30	2	1	1	3	1	1	2	4	131.4	4	0.6	2.3	3.4	56	27	1	29	0.453125	1	3.64	2.02	0	6	2
2	45	2	1	2	6	2	1	2	3	114.2	4	2.7	2.2	1.2	49	41	1	34	0.53125	2	4.04	2.41	4	8	2
1	56	2	1	2	3	1	3	2	4	123.2	4	1.6	6.1	2.5	52	28	1	32	0.5	2	2.34	1.39	0	6	2
1	26	2	1	1	6	1	3	2	3	120.2	4	3.2	2.4	0	54	26	1	27	0.421875	1	0.61	0.65	0	8	2
1	16	1	1	1	5	1	2	1	2	127.4	4	3.7	4.2	0	54	29	1	34	0.53125	2	1.28	1.31	5	8	2
1	59	2	1	2	3	1	3	2	3	129.4	4	0.8	1.2	0	53	25	1	30	0.46875	1	4.27	3.81	4	6	2
1	33	2	1	2	4	2	3	2	3	123.2	4	0.4	0.6	0.4	55	33	1	30	0.46875	1	3.85	2.17	0	8	2
2	42	2	1	2	1	2	1	2	4	103.2	4	0.6	0.6	0.7	60	26	1	23	0.359375	1	2.02	0.56	3	9	2
1	15	1	1	1	5	3	1	2	2	107.1	4	4.9	5.1	4.9	53	50	2	50	0.78125	4	4.94	3.67	4	8	2
1	33	2	1	1	4	1	4	2	4	109.2	4	4	5	0.1	56	30	1	32	0.5	2	4.12	3.81	5	6	2
2	26	2	2	2	5	2	4	1	3	115.4	4	2.3	2.6	1.8	57	45	1	41	0.640625	3	1.41	0.79	1	6	2
1	27	2	1	1	3	1	3	2	4	136.4	4	1.6	1	0	55	23	1	21	0.328125	1	0.54	0.51	0	8	2
2	34	2	2	1	6	2	2	2	4	127.4	4	0.8	0.7	0.9	56	42	1	40	0.625	3	0.61	0.61	0	7	2
1	37	2	1	2	3	3	3	2	4	122.2	4	0.7	0.4	0.9	54	25	1	20	0.3125	1	0.53	0.6	0	6	2
2	20	2	1	1	5	1	3	1	2	133.4	4	0.5	0.5	0.5	57	27	1	30	0.46875	1	1.48	0.82	0	6	2
1	26	2	1	1	3	1	3	2	2	130.4	4	0.5	0.5	0.5	52	25	1	30	0.46875	1	2.2	2.55	6	6	2
1	32	2	1	2	3	3	3	2	3	127.4	4	3.6	0.9	2	54	24	1	27	0.421875	1	0.56	0.64	0	6	2
1	28	2	1	1	3	1	4	2	4	142.4	4	1.4	1.3	1.5	53	56	2	33	0.515625	2	1.28	1.39	0	8	2
2	41	2	1	2	3	1	3	2	4	123.4	4	1.7	2	0.9	55	23	1	25	0.390625	1	1.98	2.57	0	10	2
1	35	2	1	1	3	1	3	2	3	121.4	4	5.1	5	5.1	51	28	1	30	0.46875	1	2.94	2.81	0	8	2
1	23	2	1	1	6	1	3	2	3	121.4	4	3.1	7.1	7.2	57	29	1	30	0.46875	1	3.51	2.55	2	10	2
1	42	2	1	2	1	2	2	2	4	132.2	4	2.3	2.8	0.5	62	21	1	23	0.359375	1	2.34	1.09	0	8	2
1	33	2	1	1	3	1	4	2	4	144	4	0.7	0.9	0.8	65	48	1	35	0.546875	2	0.51	0.51	0	9	2
1	32	2	1	1	3	1	4	2	4	111.1	4	0.6	0.8	0.6	41	30	1	36	0.5625	2	0.35	0.45	0	7	2
2	24	2	1	1	4	1	3	2	2	133.4	4	0.6	0.4	0.6	60	23	1	33	0.515625	2	0.52	0.58	0	7	2
1	16	1	1	1	5	1	2	2	2	146.4	4	4	1	0.8	55	60	3	48	0.75	4	3.26	0	1	8	2
1	25	2	1	1	4	1	3	2	2	131.4	4	0.7	0.8	0.9	63	29	1	40	0.625	3	2.62	2.51	0	8	2
2	55	2	1	2	1	1	2	2	4	88.1	3	6.4	6.2	6.6	62	23	1	29	0.453125	1	4.21	4.02	3	8	2
1	36	2	1	2	3	1	3	2	4	122.4	4	3.9	1.2	4.2	57	39	1	39	0.609375	3	2.71	0.54	0	6	2
1	26	2	1	1	4	1	3	2	2	115.1	4	0.8	0.8	0.6	60	32	1	36	0.5625	2	4.61	3.24	4	8	2
2	57	2	1	2	1	2	2	2	4	91.1	4	2.2	1.4	0	59	29	1	31	0.484375	1	2.15	0	0	8	2
1	18	2	1	1	5	1	2	2	2	140	4	4.2	6.2	0	42	32	1	33	0.515625	2	1.96	0	0	7	2
1	30	2	2	1	3	1	3	2	2	89.1	3	2	3	2	60	42	1	36	0.5625	2	1.03	0.7	3	9	2
2	58	2	2	2	2	2	1	2	4	87.1	3	9.1	4.6	4.7	41	40	1	40	0.625	3	3.97	2.78	4	9	2
2	35	2	1	2	4	1	3	1	2	111.2	4	0.9	0.8	0.5	63	32	1	32	0.5	2	3.26	3.01	3	9	2
1	24	2	1	1	6	1	3	1	2	141	4	0.4	0.6	0.7	40	45	1	48	0.75	4	3.5	2.15	0	6	2
2	44	2	1	2	6	1	2	2	4	102.2	4	4	0	0	60	27	1	30	0.46875	1	0	0	0	9	2
1	37	2	1	2	4	1	2	2	4	105.2	4	1.9	6.4	0	59	36	1	26	0.40625	1	1.79	0.9	11	6	2
1	27	2	2	2	4	1	2	2	3	138	4	6	0	0	58	24	1	36	0.5625	2	0.75	0.47	1	9	2
1	31	2	1	1	3	1	4	2	4	124.2	4	6	2.5	1.5	43	40	1	38	0.59375	2	4.3	3.42	1	7	2
1	42	2	1	2	4	1	2	2	4	128.1	4	0	0	0	54	25	1	41	0.640625	3	2.8	1.94	2	6	2
1	52	2	1	2	1	2	1	2	4	120.1	4	1.4	1.9	1.9	53	50	2	35	0.546875	2	4.28	3.69	4	7	2
1	25	2	1	1	6	1	4	2	2	106.1	4	1.2	1.1	1.5	57	26	1	30	0.46875	1	2.02	1.58	0	10	2
1	28	2	1	1	3	1	3	2	4	131.4	4	1.9	1	0.8	58	29	1	32	0.5	2	0.2	0	0	7	2
1	33	2	1	2	4	1	3	2	3	138.4	4	4.1	2.1	2.3	61	25	1	30	0.46875	1	1.3	0.7	1	10	2
1	48	2	1	2	1	2	1	2	4	93.1	4	7.1	2.8	2	49	28	1	27	0.421875	1	2.95	2.08	0	10	2
1	35	2	1	2	3	1	3	2	4	132.4	4	3.8	1.8	0.9	58	24	1	29	0.453125	1	4.16	3.11	3	9	2
2	28	2	1	1	3	1	3	2	2	134.2	4	0.9	1	1.1	60	33	1	40	0.625	3	4.14	2.59	0	7	2
2	50	2	1	2	2	2	1	2	4	127.4	4	3	0	0	57	22	1	24	0.375	1	3.64	1.85	0	8	2
1	22	2	1	1	3	1	3	2	2	139	4	4.6	2.4	1.9	60	23	1	26	0.40625	1	0	0	1	7	2
1	28	2	1	1	3	1	3	2	2	133.4	4	2.9	1.8	0.3	50	25	1	28	0.4375	1	3.15	1.84	1	8	2
1	28	2	1	1	4	2	3	2	3	141	4	1.8	3.2	1.3	67	26	1	26	0.40625	1	1.07	4.33	1	10	2
1	39	2	1	2	4	1	2	2	4	111.2	4	4	2	0.7	63	26	1	34	0.53125	2	4.8	4.5	5	10	2
2	24	2	1	2	3	1	3	2	2	132.4	4	5.5	3.7	4.3	34	28	1	28	0.4375	1	1.1	1.2	0	6	2
1	29	2	1	1	4	1	3	2	2	132	4	2.3	1.7	1.4	56	29	1	38	0.59375	2	2.98	1.14	0	8	2
1	55	2	1	2	4	1	2	2	4	133.2	4	0.5	6.5	0.2	57	25	1	32	0.5	2	4.05	4	2	10	2
1	27	2	1	1	4	1	3	2	2	134.4	4	2	0	0	55	32	1	34	0.53125	2	0.5	0.53	0	6	2
2	27	2	1	1	3	1	3	2	2	131.4	4	1	1	0.5	53	29	1	29	0.453125	1	3.87	3.27	0	6	2
1	45	2	1	2	3	1	2	2	4	135.4	4	0.5	0.5	0.5	59	31	1	32	0.5	2	1.2	0.7	3	8	2
1	32	2	1	1	3	1	3	2	2	137.4	4	0	0	0	56	27	1	25	0.390625	1	1.2	0.53	0	7	2
2	34	2	1	1	4	1	3	2	2	133.4	4	0.5	0.5	0.5	56	26	1	30	0.46875	1	1.1	0.65	2	7	2
2	58	2	1	2	6	2	2	2	4	111.1	4	1	1	1	54	32	1	33	0.515625	2	0.9	0.55	0	7	2
2	28	2	1	1	3	1	3	2	2	129.4	4	1	1	1	55	27	1	31	0.484375	1	3.6	1.9	4	8	2
1	37	2	1	2	3	1	3	2	3	107.1	4	4.5	2.1	2.6	54	20	1	24	0.375	1	0	0	0	8	2
2	28	2	1	2	3	1	3	2	3	131.4	4	0.5	0.5	1	55	26	1	32	0.5	2	1.1	0.5	2	9	2
1	35	2	1	1	3	1	3	2	3	131.4	4	1	1	0.5	57	28	1	31	0.484375	1	3.3	1	4	8	2
1	25	2	1	1	3	1	3	2	2	137.4	4	4.4	3.8	1.7	55	31	1	36	0.5625	2	3.13	4.31	4	8	2
1	48	2	1	2	3	1	2	2	4	114.2	4	0.5	0.5	0.5	61	36	1	36	0.5625	2	0	0	0	7	2
1	29	2	1	1	3	1	4	2	4	134.4	4	2	0.7	0	64	21	1	29	0.453125	1	0.5	0.5	1	9	2
2	58	2	1	2	3	2	2	2	4	89.1	3	5	4.8	1.6	47	45	1	50	0.78125	4	0.49	0.41	1	7	2
1	26	2	1	1	5	1	4	2	4	141	4	3.2	3.4	2	59	40	1	40	0.625	3	3.19	2.91	3	10	2
1	28	2	1	1	3	1	3	2	3	137	4	1.1	1.2	0.8	55	31	1	35	0.546875	2	1	4.4	0	6	2
1	34	2	1	1	4	2	3	2	2	135	4	2	2	1	56	25	1	23	0.359375	1	0.8	0.5	0	8	2
2	31	2	1	1	4	1	4	2	3	112.2	4	6.7	4.6	2.2	50	31	1	37	0.578125	2	2.17	3.44	5	9	2
2	29	2	1	2	3	1	3	2	3	101.4	4	6	8	5.7	62	36	1	35	0.546875	2	2	1.84	4	10	2
1	25	2	1	1	3	1	3	2	2	139.4	4	0	2.3	0	60	39	1	37	0.578125	2	0.5	0.5	0	9	2
1	32	2	1	1	3	1	3	2	2	130.4	4	5.7	6.4	2.4	55	56	2	58	0.90625	4	3.38	2.43	1	7	2
2	27	2	2	1	3	1	3	2	3	118.2	4	1.7	2.2	2.6	58	41	1	39	0.609375	3	4.6	5.35	1	10	2
2	32	2	1	1	4	1	3	2	3	124.2	4	2	4.3	2.3	63	23	1	25	0.390625	1	4.91	4.77	2	8	2
2	35	2	1	1	3	1	3	2	3	125.4	4	8.5	6.5	7	69	53	2	50	0.78125	4	2.35	1.35	3	12	3
1	25	2	1	1	5	1	4	2	3	126.4	4	8.5	1.8	0.9	59	24	1	28	0.4375	1	1.3	2.03	5	11	3
2	27	2	1	1	3	2	3	2	2	107.2	4	0.5	4	2	60	44	1	39	0.609375	3	3.85	1.46	1	13	3
1	15	2	1	1	5	2	2	2	3	123.4	4	2	6.2	7	66	45	1	38	0.59375	2	4.43	0.48	3	15	3
1	45	2	1	2	4	2	2	2	3	124.2	4	3.6	4	4.2	67	30	1	34	0.53125	2	2.31	2.3	6	12	3
1	30	2	1	1	4	1	3	2	3	126.2	4	4.6	3.5	0.6	54	45	1	41	0.640625	3	3.1	3.29	4	13	3
2	49	2	1	2	4	2	2	2	4	91.1	4	1.5	1.6	1.6	50	47	1	48	0.75	4	4.52	2.84	5	12	3
2	36	2	1	2	4	2	3	2	4	119.2	4	6.1	6.2	2.9	59	31	1	34	0.53125	2	1.71	1.53	4	12	3
1	18	2	2	2	6	2	1	2	3	137.4	4	1.4	1.9	1.6	61	25	1	26	0.40625	1	1.32	0.79	6	14	3
1	25	2	1	1	3	1	3	2	3	123.2	4	3.6	2.3	0.5	62	27	1	35	0.546875	2	4.9	3.89	5	12	3
1	25	2	1	1	4	1	3	2	3	135.4	4	0	7.4	6.3	53	20	1	23	0.359375	1	1.16	1.37	5	14	3
1	47	2	1	2	4	2	2	2	4	99.2	4	7.2	0.6	0.5	59	46	1	39	0.609375	3	1.6	1.15	1	13	3
1	36	2	1	2	4	2	3	2	4	133.2	4	1.4	2	7.1	57	21	1	24	0.375	1	0.9	0.9	5	12	3
2	35	2	1	2	3	2	4	2	4	135.4	4	7.2	7.5	7	63	54	2	59	0.921875	4	1.32	1.13	5	15	3
1	33	2	1	2	4	2	2	2	4	112.4	4	2.9	3.6	7	59	28	1	38	0.59375	2	0.51	0.53	4	15	3
2	36	2	1	1	4	1	3	2	4	100.2	4	5.4	4.4	7	52	41	1	31	0.484375	1	3.2	2.06	3	15	3
2	29	2	1	1	4	1	3	2	3	100.1	4	8.1	7.1	7	70	33	1	40	0.625	3	0.94	0.7	6	15	3
1	21	3	1	1	5	1	3	1	2	135.4	4	8.6	7.5	7	59	27	1	33	0.515625	2	1.2	0.74	4	15	3
2	28	2	1	1	4	1	3	2	3	88.1	3	3.8	5.1	7	56	26	1	30	0.46875	1	0.98	0.81	4	15	3
2	27	2	1	1	4	1	3	2	3	91.1	4	0.8	0.8	1.2	63	20	1	43	0.671875	3	1.82	2.72	7	13	3
1	27	2	1	1	3	1	3	2	2	139.4	4	7.9	6.5	6.5	61	40	1	38	0.59375	2	2.17	1.31	1	15	3
2	58	2	1	2	1	1	2	2	4	92.2	4	5.2	4.7	4.8	67	21	1	44	0.6875	3	1.35	5	4	13	3
1	35	2	1	2	3	2	4	2	4	99.1	4	3.1	1.6	6.7	56	20	1	41	0.640625	3	4.57	3.84	4	14	3
2	55	2	1	2	1	1	2	2	4	96.1	4	1.4	3.2	6	61	32	1	32	0.5	2	3.3	2.33	4	12	3
1	40	2	1	2	1	1	1	2	4	111.2	4	3.3	3.5	1.6	60	22	1	26	0.40625	1	4.82	3.3	4	12	3
1	25	2	1	1	6	1	3	1	2	140	4	7.4	7.4	7	59	24	1	28	0.4375	1	0.72	0.76	7	15	3
1	44	2	2	2	3	2	3	2	4	129.2	4	7.4	7.5	7	56	35	1	45	0.703125	4	4.71	2.61	6	15	3
2	24	2	1	1	3	1	3	2	3	132.4	4	6.4	7.5	7	60	24	1	44	0.6875	3	3.91	4.21	4	15	3
1	16	2	1	1	5	1	2	2	3	116.1	4	7.2	5.6	7	58	51	2	51	0.796875	4	2.15	0.49	7	15	3
1	25	2	1	2	4	2	3	2	2	131	4	4.9	2.6	0.9	61	33	1	37	0.578125	2	4	6	6	12	3
2	25	2	1	2	3	2	3	2	3	134	4	6.6	5.7	1.5	52	34	1	32	0.5	2	2.95	0.91	1	11	3
1	28	2	2	1	4	2	3	2	2	119.4	4	1.9	0.8	0.6	61	48	1	52	0.8125	4	3.56	4.36	4	13	3
2	24	2	1	1	4	1	3	2	2	134	4	4	2.2	1.1	62	23	1	27	0.421875	1	3	6	1	11	3
1	40	2	1	2	2	2	1	2	4	117.1	4	7	0	5.8	51	28	1	29	0.453125	1	1.7	5.21	3	11	3
1	28	2	1	1	4	1	3	2	2	137	4	4.1	2.1	5.2	60	27	1	31	0.484375	1	2.2	1.05	5	12	3
1	30	2	1	1	3	1	4	2	4	141.4	4	2	1.5	1	55	25	1	28	0.4375	1	1.2	0.75	7	12	3
2	24	2	1	1	4	2	3	2	2	128.4	4	0.6	0.7	0.4	60	32	1	34	0.53125	2	0.66	0.5	1	12	3
2	38	2	1	2	3	1	3	2	4	108.2	4	5.9	5.9	2.3	55	27	1	38	0.59375	2	0.9	0.58	7	12	3
2	42	2	1	2	4	2	3	2	4	100.1	4	4	4.2	3.1	57	52	2	29	0.453125	1	1	0.5	6	15	3
1	21	2	1	1	5	1	3	1	3	135.4	4	3	7.5	7	54	50	2	44	0.6875	3	5.5	0.5	7	15	3
2	45	2	1	2	3	1	3	2	4	123.2	4	1	4.2	1.2	57	28	1	36	0.5625	2	4.5	0.5	7	14	3
1	55	2	1	2	1	2	1	2	4	121.2	4	0.5	0.5	0.5	58	26	1	32	0.5	2	0.6	0.5	6	13	3
2	37	2	1	1	3	1	3	2	4	88.1	3	1	1	1	61	20	1	25	0.390625	1	3	5	7	12	3
2	26	2	1	1	4	1	3	2	4	90.4	3	8.5	7.5	6.5	61	70	4	39	0.609375	3	5.8	6.21	6	18	4
1	16	2	1	1	5	1	2	1	3	97	4	7.2	7.5	2.9	62	70	4	41	0.640625	3	5.63	5.56	2	16	4
2	36	2	1	1	3	1	4	2	3	103.4	4	7.1	6.4	6.5	56	61	3	31	0.484375	1	4.64	5.84	7	16	4
1	29	3	1	1	4	1	3	2	3	107.4	4	4.5	4.5	4.4	61	62	3	33	0.515625	2	5.81	4.13	8	16	4
1	48	2	1	2	4	1	3	2	4	80.1	3	7.7	6.6	7	60	63	3	39	0.609375	3	4.12	3.89	4	16	4
1	22	2	1	1	5	1	3	1	3	112	4	7.2	6.9	6.6	58	64	3	44	0.6875	3	3.26	2.36	5	16	4
1	30	2	1	1	6	1	3	2	4	90.2	3	3.7	7.8	6.6	57	65	3	52	0.8125	4	5.64	5.55	10	16	4
2	24	3	1	1	4	1	3	2	4	98.4	4	8.4	6.7	6.7	58	66	3	32	0.5	2	4.64	5.63	11	16	4
2	62	3	1	2	1	3	2	2	4	89.1	3	4	8.3	6.7	61	70	4	52	0.8125	4	4.3	2.62	8	18	4
2	45	3	1	2	3	1	3	2	4	89.4	3	7.6	6.7	7	60	70	4	53	0.828125	4	4.49	6.01	11	19	4
1	66	3	1	2	2	2	1	2	4	81.1	3	6.9	6.9	6	67	67	3	55	0.859375	4	5.62	5.66	8	16	4
2	40	3	1	2	1	2	1	2	4	89.2	3	6.9	7.5	7	58	70	4	48	0.75	4	5.6	5.58	8	18	4
2	24	3	1	1	3	1	3	2	4	81.4	3	6.9	7.5	7	55	68	3	54	0.84375	4	4.35	5.34	7	17	4
1	18	2	1	1	5	3	2	2	4	90.1	3	6.8	6.4	5	55	51	2	42	0.65625	3	3.25	5.53	5	16	4
2	18	3	1	1	5	1	2	2	4	90	3	3.7	7.9	5	61	51	2	37	0.578125	2	5.3	5.99	8	16	4
2	25	2	1	1	3	1	3	2	2	96.4	4	8	6.9	5	61	50	2	42	0.65625	3	3.39	4.97	4	16	4
1	32	2	1	2	3	1	4	2	4	95.2	4	9	6.9	6	57	52	2	35	0.546875	2	4.71	5.26	7	16	4
1	24	3	1	1	3	1	3	2	4	90	3	6.9	6.9	6.7	62	70	4	47	0.734375	4	4.2	5	10	19	4
